# Supplementary material for: Isolation, Identification, and Biocontrol Potential of Root Fungal Endophytes Associated with Solanaceous Plants against Potato Late Blight (Phytophthora infestans)
Source: Plants (Basel). 2022 Jun 18;11(12):1605. doi: 10.3390/plants11121605 (PMC9229062; doi:10.3390/plants11121605)
Supplement: Supplementary file 1 [file plants-11-01605-s001.zip]

Archive with 1 entries (1 files):
- plants-1775279-supplementary.pdf
